# Supplementary material for: Cannabinoid Receptor Type-2 in B Cells Is Associated with Tumor Immunity in Melanoma
Source: Cancers (Basel). 2021 Apr 16;13(8):1934. doi: 10.3390/cancers13081934 (PMC8073134; doi:10.3390/cancers13081934)
Supplement: Supplementary file 1 [file cancers-13-01934-s001.zip]

Archive with 1 entries (1 files):
- cancers-1170562-supplementary.pdf
